# Supplementary material for: MicroRNA regulation in human CD8+ T cell subsets – cytokine exposure alone drives miR-146a expression
Source: J Transl Med. 2014 Oct 21;12:292. doi: 10.1186/s12967-014-0292-0 (PMC4219087; doi:10.1186/s12967-014-0292-0)
Supplement: Additional file 1: — miRNAs expressed in CD8+ T cells. The average expression of miRNAs across all CD8+ T cell subsets from 3 donors is shown with a normalised log2 fluorescence value > 4.0. Data is derived from Affymetrix microarray experiments. [file 12967_2014_292_MOESM1_ESM.xlsx]

## Sheet: Sheet1
miRNA microarray data
average expression across all T cell subsets from 3 donors
expression > 8.0	expression > 5.0	expression > 4.0
hsa-miR-150	hsa-let-7c	hsa-miR-423-5p
hsa-miR-768-5p	hsa-miR-106b	hsa-miR-378
hsa-miR-26a	hsa-miR-155	hsa-miR-1264
hsa-miR-342-3p	hsa-let-7g	hsa-miR-28-5p
hsa-miR-16	hsa-miR-221	hsa-miR-210
hsa-miR-1826	hsa-miR-93	hsa-miR-34b
hsa-let-7b	hsa-miR-146a	hsa-miR-1825
hsa-miR-103	hsa-miR-1207-5p	hsa-miR-652
hsa-miR-92a	hsa-miR-1228-star	hsa-miR-455-3p
hsa-miR-107	hsa-miR-342-5p	hsa-miR-192
hsa-miR-768-3p	hsa-miR-335	hsa-miR-1280
hsa-miR-140-3p	hsa-miR-20a-star	hsa-miR-197
hsa-miR-191	hsa-miR-185	hsa-miR-1234
hsa-miR-29a	hsa-miR-146b-5p	hsa-miR-17-star
hsa-miR-24	hsa-miR-27a
hsa-miR-17	hsa-miR-149-star
hsa-let-7a	hsa-miR-320d
hsa-miR-923	hsa-miR-15b
hsa-miR-20a	hsa-miR-425
hsa-miR-638	hsa-miR-181b
hsa-miR-23a	hsa-miR-361-5p
hsa-miR-106a	hsa-miR-30c
hsa-miR-222	hsa-miR-30b
hsa-miR-320a	hsa-miR-25
hsa-miR-19b	hsa-miR-574-3p
hsa-miR-320b	hsa-miR-22
hsa-let-7d	hsa-miR-1281
hsa-miR-320c	hsa-miR-194
hsa-miR-181a	hsa-miR-23b
hsa-let-7i	hsa-miR-663
hsa-miR-31	hsa-miR-1268
	hsa-miR-1275
	hsa-miR-339-3p
	hsa-miR-20b
	hsa-miR-548a-3p
	hsa-miR-423-3p
	hsa-miR-30d
	hsa-miR-125a-5p
	hsa-miR-30e
	hsa-miR-148a-star
	hsa-miR-1183
